# Supplementary material for: Management of plant central metabolism by SnRK1 protein kinases
Source: J Exp Bot. 2022 Jun 16;73(20):7068–82. doi: 10.1093/jxb/erac261 (PMC9664233; doi:10.1093/jxb/erac261)
Supplement: erac261_suppl_Supplementary_Table_S1 [file erac261_suppl_supplementary_table_s1.xlsx]

## Sheet: SnRK1 Metabolomics (Source)
Organism	SnRK1manipulation	Type of line	Organ	Suc	Tre6P	Glc	Fru	Starch	Other sugars	Glycolysis	Organic Acids	Amino acids	Storage Proteins	Lipids	Others	Growth	Reference	Year
S. tuberosum	STLS1::asPKIN1	Tissue-specific	Leaf/Stem												Suc-mediated SUSY upregulation impaired		Purcell	1998
P. patens	snf1a / snf1b	Constitutive	Protonema					41% of WT								Compromised; requires constant illumination or exogenous sugar	Thelander	2004		decrease	no change	increase
A. thaliana	35S::KIN10-OE	Constitutive	Leaf														Jossier	2009		Values presented are in comparison to the corresponding control lines; e.g. "up 50%" means that the SnRK1 line has 50% more than WT
	35S::KIN10-OE + Glc					Up 30%		Down 50%							NR activity 70-75% of WT					Alternatively, some values are displayed as percentage of WT levels; e.g. "150% of WT" would be equivalent to "up 50%"
S. lycopersicum	35S::MhSnRK1-OE (Malus hupenhensis; Chinese crab apple)	Constitutive	Leaf	Soluble sugars up 30%		Soluble sugars up 30%	Soluble sugars up 30%	Up 70% (End of Day)					Total soluble protein ~50% of WT		Photosynthetic rate up >50%	Root:Shoot ratio up 35%	Wang	2012
																Whole plant dry weight up
															NR activity 74% of WT
															SPS activity 80% of WT
															SUSY activity 125-136% of WT
															AGPase activity 144-148% of WT
															N-uptake efficiency up 15%
N. tabacum	35S::IbSnRK1-OE (Ipomoea batatas; Sweetpotato)	Constitutive	Leaf	Up 2-5 fold Soluble sugars up 73-149%		Up 3-4 fold Soluble sugars up 73-149%	Up 50‑130% Soluble sugars up 73-149%	Up 9-25%							Photosynthetic rate 128-167% of WT		Jiang	2013
															Intercellular [CO2] 120-131% of WT
															SUSY activity 111-128% of WT
															AGPase activity 130-192% of WT
															SPS activity 58-73% of WT
A. thaliana	Inducible SnRK1𝛼2 amiRNA in a snrk𝛼1 background	Inducible (Estradiol)	Rosette	Down 56%		Up 16%	Down 28%		Galactinol down 43% Melibiose down 68% Raffinose down 9%	Pyruvate down 29%	2-OG down 21%	Ala down 21%, Glu down 25%, Ser down 23%					Nukarinen	2016
											Citrate, Fumarate, OAA	Met / Trp
											Malate up 63% Succinate up 39%	Asn up 354%, Asp up 97%, Gln up 21%, Gly up 52%, Ile up 46%, Lys up 44%, Phe up 10%, Pro up 200%, Thr up 19%, Tyr up 46%, Val up 33%
N. tabacum	35S::StSnRK1𝛼-OE	Constitutive	Leaf	Up 34-92%		Up 62‑234%	Up 19-31%	Up 14-34%							SUSY up; SUSY activity up		Wang	2017
															AGPase up; AGPase activity up
															SSSIII up; SSS activity up
															SPS down; SPS activity down
I. batatas	35S::IbSnRK1-OE (Ipomoea batatas; Sweetpotato)	Constitutive	Leaf												NUE efficiency up	Root:Shoot ratio up	Ren, Zhao	2018
															SUSY activity up	Leaf dry weight up
															AGPase activity up
															SUS / AGPL1 up
			Stem												NUE efficiency up	Stem dry weight up
A. thaliana	UBQ1::ZmSnRK1.1 -OE / UBQ1::ZmSnRK1.2-OE / UBQ1::ZmSnRK1.3-OE (Zea mays; maize)	Constitutive	Leaf	Up 134-167%		Down 66‑77%									Total chlorophyll slightly up in all OE lines		Wang	2019
A. thaliana	35S::SnRK1𝛼1-OE	Constitutive	Rosette	Up 11-24% (End of Night - End of Day)	Up 60-144% (End of Night - End of Day)						2-OG down		Total Protein				Peixoto	2021
	snrk1𝛼1 (-/-) snrk1𝛼2 (+/-)	Constitutive	Rosette	Down 11-19% (End of Night - End of Day)	Down 62-71% (End of Night - End of Day)				Glc6P, Fru6P down	3-PGA, PEP down	Citrate, Aconitate, Isocitrate up		Total Protein up
											Succinate down
S. lycopersicum	35S::PpSnRK1𝛼-OE (Prunus persica L., Batsch; Peach)	Constitutive	Leaf	Soluble sugars up 32-59%		Soluble sugars up 32-59%	Soluble sugars up 32-59%		Glc6P, Glc1P, Fru6P, UDPGlc up		Fumarate up	Glu, Asp, Cys up			Chlorophyll up 25-101%	Hypocotyl, root elongation down	Liang	2021
															Photosynthetic rate up 42-54%	Dry weight up; larger differences in longer photoperiods
															SS activity up 7-15%
															AGPase activity up 20-34%
															SUSY, INV, MGAM, GDH2 up

## Sheet: SnRK1 Metabolomics (Sink)
Organism	SnRK1 manipulation	Type of line	Organ	Suc	Tre6P	Glc	Fru	Starch	Other sugars	Glycolysis	Organic Acids	Amino acids	Storage Proteins	Lipids	Others	Growth	Reference	Year
S. tuberosum	PAT::asPKIN1	Tissue-specific	Tuber												SUSY activity 36% of WT		Purcell	1998
															FK, GK, N-INV, A-INV activities					decrease	no change	increase
H. vulgare	TaGlu-1D-1::asSnRK1	Tissue-specific	Pollen					Based on KI staining of mixed pollen populations									Zhang	2001		Values presented are in comparison to the corresponding control lines; e.g. "up 50%" means that the SnRK1 line has 50% more than WT
S. tuberosum	PAT::asPKIN1	Tissue-specific	Tuber					Down 23-28%	Hexose-P	Pyruvate PEP					Nucleotides		Tiessen	2003		Alternatively, some values are displayed as percentage of WT levels; e.g. "150% of WT" would be equivalent to "up 50%"
															SUSY down; SUSY activity down
															AGPase redox activation slightly up
															AGPase redox activation by Suc (but not Glc) impaired
S. tuberosum	Tuber-specific SnRK1𝛼‑OE	Tissue-specific	Tuber			Down 17-56%		Up 23-30%							SUS4, AGPase up		McKibbin	2006
															SUSY activity 120-160% of WT
															AGPase activity up 3 to 5-fold
P. sativum	Vic::asSnRK1	Tissue-specific	Embryo										Globulins 90-80% of WT		Total N down		Radchuck	2006
													Albumins down		Total C up
P. sativum	Vic::asSnRK1	Tissue-specific	Embryo						Glc6P up Fru6P up Suc6P up	3-PGA up	Malate, Fumarate, Succinate down	HomoSer, Thr, Gln, Asp, Asn, Gly, Val, Arg, Pro down			PsTPS1a, PsTPS5, PsTPS9 down		Radchuck	2010
									Maltose up		2-OG up				SBE, SS, AGPase down
									UDPGlc up			Cys up			SUS1 up
S. lycopersicum	35S::MhSnRK1-OE (Malus hupenhensis; Chinese crab apple)	Constitutive	Fruit	Soluble sugars up 40%		Soluble sugars up 40%	Soluble sugars up 40%	Up 80% (red ripening stage)					Total soluble protein ~50% of WT			Faster fruit development; Similar final fruit size	Wang	2012
I. batatas	35S::IbSnRK1-OE (Ipomoea batatas; Sweetpotato)	Constitutive	Root												NUE efficiency increased	Root:Shoot ratio up	Ren, Zhao	2018
																Root dry weight up
I. batatas	35S::IbSnRK1-OE (Ipomoea batatas; Sweetpotato)	Constitutive	Storage Root					Up 1.7-31%	Glc6P, Glc1P down						Higher starch granule number and size		Ren, He	2018
								Proportion of amylose down 1.4-10%	UDPGlc, ADPGlc up						Starch biosynthesis genes up (VacINV, NI, SUSY, HXK, UGPase, PGM, AGP-L1, GBSSI, SSI, SSII, SSIII, SBEII)
															A-INV activity up (7.3-12.2 fold), N-INV activity up (2.6-4.3 fold)
															SUSY activity up (1.1-1.6 fold)
															AGPase activity up (2.0-4.1 fold), SS activity up (2.0-3.1 fold), GBSS activity up (2.9-5.4 fold)
															SBE activity up (1.6-2.8 fold)
															ATP, ADP up
S. lycopersicum	35S::PpSnRK1𝛼-OE (Prunus persica L., Batsch; Peach)	Constitutive	Fruit	Soluble sugars up 32‑38%		Soluble sugars up 32‑38%	Soluble sugars up 32‑38%	Up 2-fold					Soluble protein down		Ethylene from red ripe fruit up by 36-43%	Faster fruit development; Similar final fruit size	Yu	2018
A. thaliana	UBQ1::ZmSnRK1.1 -OE / UBQ1::ZmSnRK1.2-OE / UBQ1::ZmSnRK1.3-OE (Zea mays; maize)	Constitutive	Seed	Up 74‑133%		Down 53‑65%									AMY1 down in all OE lines		Wang	2019
															DIN6, ASN1 up in all OE lines
S. tuberosum	35S::StSnRK1𝛼-OE	Constitutive	Tuber					Up 25%									Zhang&Huang	2018
	35S::StSnRK1𝛼 RNAi	Constitutive	Tuber
F. ananassa (strawberry)	35S::FaSnRK1-OE	Constitutive	Fruit												SUS1, SUS3 and SUS4 up; SUS activity up	Faster fruit development; Similar final fruit size	Luo	2020
															SPS down (except SPS3, which up); SPS activity down
															N-INV down; N-INV/A-INV activities adown
															SUT1, SUT5 up
	35S::FaSnRK1-RNAi	Constitutive	Fruit												SPS1 up, SPS3 down; SPS activity up
															SUS1, SUS3 down; SUS activity down
															N-INV up; N-INV, A-INV activities up
															SUT1, SUT3, SUT5, SUT6 down (SUT7 up)
A. thaliana	Est-inducible SnRK1𝛼2 amiR in snrk1𝛼1 background	Inducible (Estradiol)	Germinating seedling										Mobilisation of albumins and globulins slowed down	TAG mobilisation slowed down	SDP1 (TAG degradation) down in light		Henninger	2021
															ACX4, PMDH2 (FA 𝛽-oxidation) down in light
															BCAT2, MCCA, MCCB (branched-chain AA catabolism) down
															PPDK down in light
